# Supplementary material for: AHSA1 Promotes Proliferation and EMT by Regulating ERK/CALD1 Axis in Hepatocellular Carcinoma
Source: Cancers (Basel). 2022 Sep 22;14(19):4600. doi: 10.3390/cancers14194600 (PMC9562867; doi:10.3390/cancers14194600)
Supplement: Supplementary file 1 [file cancers-14-04600-s001.zip]

Archive with 1 entries (1 files):
- cancers-1858286-supplementary.pdf
